# Supplementary material for: Characterization of the Chemical Composition, Cytotoxicity, and Metabolomic Effects of PM2.5 in a Plateau City, China
Source: Toxics. 2025 Aug 29;13(9):729. doi: 10.3390/toxics13090729 (PMC12474249; doi:10.3390/toxics13090729)
Supplement: Supplementary file 1 [file toxics-13-00729-s001.zip]

Archive with 1 entries (1 files):
- toxics-3789136-supplementary.pdf
